# Supplementary material for: Erotylidae (Insecta, Coleoptera) of Poland – problematic taxa, updated keys and new records
Source: Zookeys. 2011 Oct 6;(134):1–13. doi: 10.3897/zookeys.134.1673 (PMC3229208; doi:10.3897/zookeys.134.1673)
Supplement: XML Treatment for Cryptophilus cf. integer [file zookeys.134.1673-treatment1.xml]

<!DOCTYPE tp:taxon-treatment
  PUBLIC "-//TaxonX//DTD Taxonomic Treatment Publishing DTD v0 20100105//EN" "tax-treatment-NSO.dtd">
<tp:taxon-treatment xmlns:tp="http://www.plazi.org/taxpub"><tp:treatment-meta><mixed-citation publication-type="journal"><person-group><name><surname>Ruta</surname><given-names>Rafał</given-names></name><name><surname>Jałoszyński</surname><given-names>Paweł</given-names></name><name><surname>Sienkiewicz</surname><given-names>Paweł</given-names></name><name><surname>Konwerski</surname><given-names>Szymon</given-names></name></person-group><article-title>Erotylidae (Insecta, Coleoptera) of Poland – problematic taxa, updated keys and new records</article-title><source>Zookeys</source><day>6</day><month>10</month><year>2011</year><volume>2011</volume><issue>134</issue><fpage>1</fpage><lpage>13</lpage><pub-id pub-id-type="doi">10.3897/zookeys.134.1673</pub-id></mixed-citation></tp:treatment-meta><tp:nomenclature><tp:taxon-name>
                        <tp:taxon-name-part taxon-name-part-type="genus">Cryptophilus</tp:taxon-name-part>
                        cf. 
                        <tp:taxon-name-part taxon-name-part-type="species">integer</tp:taxon-name-part>
                    <object-id xmlns:xlink="http://www.w3.org/1999/xlink" xlink:type="simple">http://species-id.net/wiki/Cryptophilus_integer</object-id>
                    </tp:taxon-name><tp:taxon-authority>(Heer, 1841)</tp:taxon-authority><xref ref-type="fig" rid="F1">Figs 1, 2</xref></tp:nomenclature><tp:treatment-sec sec-type="Material examined"><title>Material examined.</title><p> <bold>Poland*, Wielkopolska-Kujawy Lowland:</bold> Włocławek (UTM: CD63), compost heap, 1 adult and 1 larva, 26 VIII 2010, leg. PJ [PJ].</p><p>In the Palearctic Region, <tp:taxon-name>Cryptophilinae</tp:taxon-name> are represented by a single species of the East Chinese genus <italic><tp:taxon-name>Chinophagus</tp:taxon-name></italic> Lyubarsky, and the broadly distributed <italic><tp:taxon-name>Cryptophilus</tp:taxon-name></italic> Reitter with nine species (<xref ref-type="bibr" rid="B18">Węgrzynowicz 2007</xref>). External morphology of <italic><tp:taxon-name>Cryptophilus</tp:taxon-name></italic> superficially resembles that of many <tp:taxon-name>Cryptophagidae</tp:taxon-name> and for a long time members were placed in that family, despite historical work by Ganglbauer who reclassified <tp:taxon-name>Erotylidae</tp:taxon-name> and included <italic><tp:taxon-name>Cryptophilus</tp:taxon-name></italic> in <tp:taxon-name>Diphyllini</tp:taxon-name>, <tp:taxon-name>Erotylinae</tp:taxon-name> (<xref ref-type="bibr" rid="B7">Ganglbauer 1899</xref>). However, Ganglbauer’s broad concept of <tp:taxon-name>Erotylidae</tp:taxon-name> (including <tp:taxon-name>Cryptophagidae</tp:taxon-name> and <tp:taxon-name>Biphyllidae</tp:taxon-name>) was disputable and not followed by subsequent authors. <italic><tp:taxon-name>Cryptophilus</tp:taxon-name></italic> was included in <tp:taxon-name>Languriidae</tp:taxon-name> (currently <tp:taxon-name>Languriinae</tp:taxon-name> within <tp:taxon-name>Erotylidae</tp:taxon-name>) by <xref ref-type="bibr" rid="B15">Sen Gupta and Crowson (1971)</xref> and <xref ref-type="bibr" rid="B10">Lawrence (1991)</xref>; in <tp:taxon-name>Erotylidae</tp:taxon-name>, <tp:taxon-name>Cryptophilinae</tp:taxon-name> by <xref ref-type="bibr" rid="B5">Chûjô (1969)</xref>; in <tp:taxon-name>Erotylidae</tp:taxon-name>, <tp:taxon-name>Xenoscelinae</tp:taxon-name> by <xref ref-type="bibr" rid="B17">Węgrzynowicz (2002)</xref>; and in <tp:taxon-name>Erotylidae</tp:taxon-name>, <tp:taxon-name>Cryptophilinae</tp:taxon-name> in major modern catalogues and revisions (e.g. <xref ref-type="bibr" rid="B11">Leschen and Buckley 2007</xref>; <xref ref-type="bibr" rid="B18">Węgrzynowicz 2007</xref>).</p><p>The only <italic><tp:taxon-name>Cryptophilus</tp:taxon-name></italic> species reported from many European countries, including western and southern neighbours of Poland, is <italic><tp:taxon-name>Cryptophilus integer</tp:taxon-name></italic> (Heer, 1841). The species was originally described in <italic><tp:taxon-name>Cryptophagus</tp:taxon-name></italic> Herbst, and indeed can be easily misidentified by an inexperienced coleopterist as a member of the <tp:taxon-name>Cryptophagidae</tp:taxon-name>. The latter family has never been popular among Polish entomologists and species in some genera (e.g. <italic><tp:taxon-name>Cryptophagus</tp:taxon-name></italic>) are difficult to identify. Therefore, the fact that <italic><tp:taxon-name>Cryptophilus</tp:taxon-name></italic> has been found only recently in Poland can be explained either by a possible misidentification as <tp:taxon-name>Cryptophagidae</tp:taxon-name> in institutional and private collections, or by current expansion or introduction. The major difference between cryptophagids and cryptophilines is the developement of the procoxal sockets, which are open or nearly open in <tp:taxon-name>Cryptophagidae</tp:taxon-name> and closed in <tp:taxon-name>Erotylidae</tp:taxon-name>. The larvae of <italic><tp:taxon-name>Cryptophilus</tp:taxon-name></italic> (<xref ref-type="fig" rid="F1">Fig. 2</xref>) can be possibly misidentified as <italic><tp:taxon-name>Monotoma</tp:taxon-name></italic> Herbst (<tp:taxon-name>Monotomidae</tp:taxon-name>) or <italic><tp:taxon-name>Epuraea</tp:taxon-name></italic> Erichson (<tp:taxon-name>Nitidulidae</tp:taxon-name>); they all share a similar body shape and granulate or tuberculate dorsum, and occur in <!--PageBreak-->similar habitats (often together). Unambiguous determination of Central European specimens can be made based on structures of the head capsule, mouthparts and terminal abdominal segments. Among others, the shape of the mandibles is clearly different: in <italic><tp:taxon-name>Cryptophilus</tp:taxon-name></italic> the prostheca is very large, subtriangular, and the mandible lacks a subapical accessory tooth; in <italic><tp:taxon-name>Monotoma</tp:taxon-name></italic> the prostheca is inconspicuous and the subapical accessory tooth present, very long and slender; in <italic><tp:taxon-name>Epuraea</tp:taxon-name></italic> the prostheca is developed as an elongate brush of hairs and the accessory tooth is absent.</p><p><italic><tp:taxon-name>Cryptophilus integer</tp:taxon-name></italic> is associated with decaying plant matter (e.g. compost heaps). The genusneeds a comprehensive revision before world species can be confidently identified. Due to this taxonomic problem the true identity of species recorded from Europe requires verification by specialists (Węgrzynowicz, pers. comm.). Therefore, although presenting the first Polish finding of <italic><tp:taxon-name>Cryptophilus</tp:taxon-name></italic> is justified, the identification of specimens must be treated as uncertain. Therefore we treat all previously published European records of <italic><tp:taxon-name>Cryptophilus</tp:taxon-name></italic> as tentatively identified pending verification by comparison of type specimens.</p><fig id="F1" position="float" orientation="portrait"><label>Figures 1–2.</label><caption><p> <italic><tp:taxon-name>Cryptophilus</tp:taxon-name></italic> cf. <italic>integer</italic> (Heer); habitus of adult <bold>1</bold> and larva <bold>2</bold> Scale bar = 1 mm.</p></caption><graphic xmlns:xlink="http://www.w3.org/1999/xlink" xlink:href="ZooKeys-134-001-g001.jpg" position="float" orientation="portrait" xlink:type="simple"/></fig></tp:treatment-sec><ref-list><ref id="B18"><mixed-citation xmlns:xlink="http://www.w3.org/1999/xlink" xlink:type="simple"><person-group><name name-style="western"><surname>Węgrzynowicz</surname><given-names>P</given-names></name></person-group> (<year>2007</year>)<source> Family Erotylidae Latreille, 1802. In: Löbl I, Smetana A (eds.) Catalogue of Palaearctic Coleoptera, vol. 4.</source><publisher-name>Apollo Books</publisher-name>, <publisher-loc>Stenstrup</publisher-loc>, <lpage>935</lpage> pp.</mixed-citation></ref><ref id="B7"><mixed-citation xmlns:xlink="http://www.w3.org/1999/xlink" xlink:type="simple"><person-group><name name-style="western"><surname>Ganglbauer</surname><given-names>L</given-names></name></person-group> (<year>1899</year>)<source> Die Käfer von Mitteleuropa. Die Käfer der österreichisch-ungarischen Monarchie, Deutschlands, der Sweiz, sowie des französischen und italienischen Alpengebietes. Dritter Band. Familienreiche Clavicornia. Sphaeritidae, Ostomidae, Byturidae, Nitidulidae, Cucujidae, Erotylidae, Phalacridae, Thorictidae, Lathridiidae, Mycetophagidae, Colydiidae, Endomychidae, Coccinellidae. [II]. Druck und Verlang Carl Gerold’s Sohn, Wien, 409–1046.</source></mixed-citation></ref><ref id="B15"><mixed-citation xmlns:xlink="http://www.w3.org/1999/xlink" xlink:type="simple"><person-group><name name-style="western"><surname>Sen Gupta</surname><given-names>T</given-names></name><name name-style="western"><surname>Crowson</surname><given-names>RA</given-names></name></person-group> (<year>1971</year>)<article-title> A review of classification of the family Languriidae (Coleoptera: Clavicornia) and the place of Languriidae in the natural system of Clavicornia.</article-title><source>Memoirs of the Zoological Survey of India </source><volume>15</volume>: <fpage>1</fpage>-<lpage>42</lpage>.</mixed-citation></ref><ref id="B10"><mixed-citation xmlns:xlink="http://www.w3.org/1999/xlink" xlink:type="simple"><person-group><name name-style="western"><surname>Lawrence</surname><given-names>J</given-names></name></person-group> (<year>1991</year>)<source> Languriidae (Cucujoidea) (including Crytophilidae), Erotylidae (Cucujoidea) (including Dacnidae), Biphillidae (Cucujoidea), pp. 471–476. In: Stehr FW (ed.) Immature Insects. Vol. 2. Kendall/Hunt Publishing Company, Dubuque, Iowa.</source></mixed-citation></ref><ref id="B5"><mixed-citation xmlns:xlink="http://www.w3.org/1999/xlink" xlink:type="simple"><person-group><name name-style="western"><surname>Chûjô</surname><given-names>M</given-names></name></person-group> (<year>1969</year>)<source> Erotylidae (Insecta: Coleoptera).</source><publisher-name>Fauna Japonica. Academic Press of Japan</publisher-name>, <publisher-loc>Tokyo</publisher-loc>, <lpage>316</lpage> pp.</mixed-citation></ref><ref id="B17"><mixed-citation xmlns:xlink="http://www.w3.org/1999/xlink" xlink:type="simple"><person-group><name name-style="western"><surname>Węgrzynowicz</surname><given-names>P</given-names></name></person-group> (<year>2002</year>)<source> Morphology, phylogeny and classification of the family Erotylidae based on adult characters (Coleoptera: Cucujoidea). Genus 13(4): 435–504. http://www.biol.uni.wroc.pl/cassidae/Erotylidae%20classification.pdf [accessed 7.VI.2011]</source></mixed-citation></ref><ref id="B11"><mixed-citation xmlns:xlink="http://www.w3.org/1999/xlink" xlink:type="simple"><person-group><name name-style="western"><surname>Leschen</surname><given-names>RAB</given-names></name><name name-style="western"><surname>Buckley</surname><given-names>TR</given-names></name></person-group> (<year>2007</year>)<source> Multistate Characters and Diet Shifts: Evolution of Erotylidae (Coleoptera). Systematic Biology 56(1): 97–112.</source><ext-link ext-link-type="uri" xlink:href="http://dx.doi.org/10.1080%2F10635150701211844" xlink:type="simple">doi: 10.1080%2F10635150701211844</ext-link></mixed-citation></ref></ref-list></tp:taxon-treatment>
