# Supplementary material for: Erotylidae (Insecta, Coleoptera) of Poland – problematic taxa, updated keys and new records
Source: Zookeys. 2011 Oct 6;(134):1–13. doi: 10.3897/zookeys.134.1673 (PMC3229208; doi:10.3897/zookeys.134.1673)
Supplement: XML Treatment for Triplax carpathica [file zookeys.134.1673-treatment2.xml]

<!DOCTYPE tp:taxon-treatment
  PUBLIC "-//TaxonX//DTD Taxonomic Treatment Publishing DTD v0 20100105//EN" "tax-treatment-NSO.dtd">
<tp:taxon-treatment xmlns:tp="http://www.plazi.org/taxpub"><tp:treatment-meta><mixed-citation publication-type="journal"><person-group><name><surname>Ruta</surname><given-names>Rafał</given-names></name><name><surname>Jałoszyński</surname><given-names>Paweł</given-names></name><name><surname>Sienkiewicz</surname><given-names>Paweł</given-names></name><name><surname>Konwerski</surname><given-names>Szymon</given-names></name></person-group><article-title>Erotylidae (Insecta, Coleoptera) of Poland – problematic taxa, updated keys and new records</article-title><source>Zookeys</source><day>6</day><month>10</month><year>2011</year><volume>2011</volume><issue>134</issue><fpage>1</fpage><lpage>13</lpage><pub-id pub-id-type="doi">10.3897/zookeys.134.1673</pub-id></mixed-citation></tp:treatment-meta><tp:nomenclature><tp:taxon-name>
                        <tp:taxon-name-part taxon-name-part-type="genus">Triplax</tp:taxon-name-part>
                        <tp:taxon-name-part taxon-name-part-type="species">carpathica</tp:taxon-name-part>
                    <object-id xmlns:xlink="http://www.w3.org/1999/xlink" xlink:type="simple">http://species-id.net/wiki/Triplax_carpathica</object-id>
                    </tp:taxon-name><tp:taxon-authority>Reitter, 1890</tp:taxon-authority><xref ref-type="fig" rid="F2">Figs 4</xref><xref ref-type="fig" rid="F3">15</xref></tp:nomenclature><tp:treatment-sec sec-type="Type material examined"><title>Type material examined.</title><p> Holotype, <bold>Romania</bold> (originally “Hungaria bor.”), Marmaros, Coll. Reitter [HNHM].</p><p><bold>New material:</bold> <bold>Poland, Białowieża Primeval Forest*</bold>: Czerlonka vic., f. sec. 494 (FD84), 1 X 2000, 1 ex., leg. JMG [RR]; Olszanka-Myśliszcze nat. res. (FD83), 17<!--PageBreak--> VIII 2000, 1 ex., leg. MW [MNHW]. <bold>Bieszczady Mts.:</bold> Wetlina, Muchanin Wierch (FV04), 20 VIII 1970, 6 exx. [MIZ].</p><p>Among the beetles recently collected in the Białowieża Primeval Forest, two specimens possibly belonging to <italic><tp:taxon-name>Triplax carpathica</tp:taxon-name></italic> were found. This species was described from Romanian Carpathians (<xref ref-type="bibr" rid="B14">Reitter 1890</xref>), and recorded in Poland only from Bieszczady Mts. (<xref ref-type="bibr" rid="B1">Borowiec 1984</xref>). Its occurrence outside the Carpathian Range in northeastern Poland seemed highly unlikely. To unambiguosly confirm the species identity, the holotype of <italic><tp:taxon-name>Triplax carpathica</tp:taxon-name></italic> was examined, and the Polish specimens were found to be conspecific with the type. It is plausible that <italic><tp:taxon-name>Triplax carpathica</tp:taxon-name></italic> is another species with primarily Eastern Palearctic distribution that extends westwards to the Białowieża Primeval Forest in Central Europe (see the discussion of taxonomic problems below). The rare beetles <italic><tp:taxon-name>Pytho kolwensis</tp:taxon-name></italic> Sahlberg (<tp:taxon-name>Pythidae</tp:taxon-name>) and <italic><tp:taxon-name>Xylobanellus erythropterus</tp:taxon-name></italic> (Baudi) (<tp:taxon-name>Lycidae</tp:taxon-name>) are other examples of a similar distribution. The new findings of <italic><tp:taxon-name>Triplax carpathica</tp:taxon-name></italic> confirm the important value of woodlands surrounding the protected part of the Białowieża Forest, which is one of the last and largest primeval forests in Europe. Only a part of the forest is currently included in the Białowieża National Park and a UNESCO World Heritage Site. However, adjacent unprotected areas also show a remarkable biodiversity and may be important for survival of disjunct populations of <italic><tp:taxon-name>Triplax carpathica</tp:taxon-name></italic> and other rare insects.</p><p>A taxonomic problem was encountered when characters of the holotype of <italic><tp:taxon-name>Triplax carpathica</tp:taxon-name></italic> were compared with existing descriptions and keys.Previously, the only feature reported to differentiate <italic><tp:taxon-name>Triplax carpathica</tp:taxon-name></italic> from the East Palearctic <italic><tp:taxon-name>Triplax rufiventris</tp:taxon-name></italic> Gebler, 1823 (= <italic><tp:taxon-name>Triplax amurensis</tp:taxon-name></italic> Reitter, 1879), i.e. presence/absence of femoral lines, seemed dubious at best. <xref ref-type="bibr" rid="B8">Iablokoff-Khnzorian (1975)</xref> in his identification key stated that <italic><tp:taxon-name>Triplax carpathica</tp:taxon-name></italic>, but not <italic><tp:taxon-name>Triplax rufiventris</tp:taxon-name></italic>, has all femoral lines present (“toutes les lignes fémorales présentes”). However, the holotype of <italic><tp:taxon-name>Triplax carpathica</tp:taxon-name></italic> exhibits no traces of femoral lines on the metaventrite. Unfortunately, we were not able to study the type specimens of <italic><tp:taxon-name>Triplax rufiventris</tp:taxon-name></italic> and <italic><tp:taxon-name>Triplax amurensis</tp:taxon-name></italic> (both presumably in the Muséum National d’Histoire Naturelle, Paris) to clarify the true status of these taxa. A comprehensive revision of Palearctic <italic><tp:taxon-name>Triplax</tp:taxon-name></italic> remains beyond the scope of the present paper. However, we note that the identity of some species and their geographic distributions remain unclear and require further study.</p><fig id="F2" position="float" orientation="portrait"><label>Figures 3–13.</label><caption><p> Central European species of <italic><tp:taxon-name>Triplax</tp:taxon-name></italic>, dorsal habitus: <italic><tp:taxon-name>Triplax aenea</tp:taxon-name></italic> <bold>3</bold> <italic><tp:taxon-name>Triplax carpathica</tp:taxon-name></italic> <bold>4</bold> <italic><tp:taxon-name>Triplax collaris</tp:taxon-name></italic> <bold>5</bold> <italic><tp:taxon-name>Triplax elongata</tp:taxon-name></italic> <bold>6</bold> <italic><tp:taxon-name>Triplax lacordairei</tp:taxon-name></italic> <bold>7</bold> <italic><tp:taxon-name>Triplax lepida</tp:taxon-name></italic> <bold>8</bold> <italic><tp:taxon-name>Triplax melanocephala</tp:taxon-name></italic> <bold>9</bold> <italic><tp:taxon-name>Triplax pygmaea</tp:taxon-name></italic> <bold>10</bold> <italic><tp:taxon-name>Triplax rufipes</tp:taxon-name></italic> <bold>11</bold> <italic><tp:taxon-name>Triplax russica</tp:taxon-name></italic> <bold>12</bold> and <italic><tp:taxon-name>Triplax scutellaris</tp:taxon-name></italic> <bold>13</bold> Scale bar = 1.0 mm.</p></caption><graphic xmlns:xlink="http://www.w3.org/1999/xlink" xlink:href="ZooKeys-134-001-g002.jpg" position="float" orientation="portrait" xlink:type="simple"/></fig><fig id="F3" position="float" orientation="portrait"><label>Figures 14–24.</label><caption><p> Central European species of <italic><tp:taxon-name>Triplax</tp:taxon-name></italic>, ventral habitus: <italic><tp:taxon-name>Triplax aenea</tp:taxon-name></italic> <bold>14</bold> <italic><tp:taxon-name>Triplax carpathica</tp:taxon-name></italic> <bold>15</bold> <italic><tp:taxon-name>Triplax collaris</tp:taxon-name></italic> <bold>16</bold> <italic><tp:taxon-name>Triplax elongata</tp:taxon-name></italic> <bold>17</bold> <italic><tp:taxon-name>Triplax lacordairei</tp:taxon-name></italic> <bold>18</bold> <italic><tp:taxon-name>Triplax lepida</tp:taxon-name></italic> <bold>19</bold> <italic><tp:taxon-name>Triplax melanocephala</tp:taxon-name></italic> <bold>20</bold> <italic><tp:taxon-name>Triplax pygmaea</tp:taxon-name></italic> <bold>21</bold> <italic><tp:taxon-name>Triplax rufipes</tp:taxon-name></italic> <bold>22</bold> <italic><tp:taxon-name>Triplax russica</tp:taxon-name></italic> <bold>23</bold> and <italic><tp:taxon-name>Triplax scutellaris</tp:taxon-name></italic> <bold>24</bold> Scale bar = 1.0 mm.</p></caption><graphic xmlns:xlink="http://www.w3.org/1999/xlink" xlink:href="ZooKeys-134-001-g003.jpg" position="float" orientation="portrait" xlink:type="simple"/></fig></tp:treatment-sec><ref-list><ref id="B14"><mixed-citation xmlns:xlink="http://www.w3.org/1999/xlink" xlink:type="simple"><person-group><name name-style="western"><surname>Reitter</surname><given-names>E</given-names></name></person-group> (<year>1890</year>)<article-title> Neue Coleopteren aus Europa, den angrenzeden Ländern und Sibirien, mit bemerkungen über bekannte Arten.</article-title><source>Deutsche Entomologische Zeitschrift </source><volume>1890</volume>: <fpage>385</fpage>-<lpage>396</lpage>.</mixed-citation></ref><ref id="B1"><mixed-citation xmlns:xlink="http://www.w3.org/1999/xlink" xlink:type="simple"><person-group><name name-style="western"><surname>Borowiec</surname><given-names>L</given-names></name></person-group> (<year>1984</year>)<article-title> <italic>Triplax carpathica</italic> Reitter, 1890 (Col., Erotylidae), a new species of beetle for the fauna of Poland.</article-title><source>Przegląd Zoologiczny </source><volume>28</volume> (<issue>1</issue>): <fpage>73</fpage>-<lpage>74</lpage>. [In Polish]</mixed-citation></ref><ref id="B8"><mixed-citation xmlns:xlink="http://www.w3.org/1999/xlink" xlink:type="simple"><person-group><name name-style="western"><surname>Iablokoff-Khnzorian</surname><given-names>SM</given-names></name></person-group> (<year>1975</year>)<article-title> Etude sur les Erotylidae (Coleoptera) Paléarctiques.</article-title><source>Acta Zoologica Cracoviensia </source><volume>20</volume>: <fpage>201</fpage>-<lpage>266</lpage>.<!--PageBreak--></mixed-citation></ref></ref-list></tp:taxon-treatment>
