# Supplementary material for: Erotylidae (Insecta, Coleoptera) of Poland – problematic taxa, updated keys and new records
Source: Zookeys. 2011 Oct 6;(134):1–13. doi: 10.3897/zookeys.134.1673 (PMC3229208; doi:10.3897/zookeys.134.1673)
Supplement: XML Treatment for Triplax collaris [file zookeys.134.1673-treatment4.xml]

<!DOCTYPE tp:taxon-treatment
  PUBLIC "-//TaxonX//DTD Taxonomic Treatment Publishing DTD v0 20100105//EN" "tax-treatment-NSO.dtd">
<tp:taxon-treatment xmlns:tp="http://www.plazi.org/taxpub"><tp:treatment-meta><mixed-citation publication-type="journal"><person-group><name><surname>Ruta</surname><given-names>Rafał</given-names></name><name><surname>Jałoszyński</surname><given-names>Paweł</given-names></name><name><surname>Sienkiewicz</surname><given-names>Paweł</given-names></name><name><surname>Konwerski</surname><given-names>Szymon</given-names></name></person-group><article-title>Erotylidae (Insecta, Coleoptera) of Poland – problematic taxa, updated keys and new records</article-title><source>Zookeys</source><day>6</day><month>10</month><year>2011</year><volume>2011</volume><issue>134</issue><fpage>1</fpage><lpage>13</lpage><pub-id pub-id-type="doi">10.3897/zookeys.134.1673</pub-id></mixed-citation></tp:treatment-meta><tp:nomenclature><tp:taxon-name>
                        <tp:taxon-name-part taxon-name-part-type="genus">Triplax</tp:taxon-name-part>
                        <tp:taxon-name-part taxon-name-part-type="species">collaris</tp:taxon-name-part>
                    <object-id xmlns:xlink="http://www.w3.org/1999/xlink" xlink:type="simple">http://species-id.net/wiki/Triplax_collaris</object-id>
                    </tp:taxon-name><tp:taxon-authority>(Schaller, 1783)</tp:taxon-authority><xref ref-type="fig" rid="F2">Figs 5</xref><xref ref-type="fig" rid="F3">16</xref></tp:nomenclature><tp:treatment-sec sec-type="Material examined"><title>Material examined.</title><p> <bold>Białowieża Primeval Forest:</bold> Białowieża vic. (FD84), f. sec. 425, oak-hornbeam forest, 12 VI 1983, 1 ex., leg. MW [MNHW]; Białowieża N.P. (FD94), 15–27 VI 1991, 10 exx., leg. LB, f. sec. 399, 18 VI 1991, 1 ex., leg. JK [LBJK].</p><p>The only well documented localities of this rare species are in the Białowieża Primeval Forest and Wielkopolska-Kujawy Lowland (<xref ref-type="bibr" rid="B9">Jałoszyński and Węgrzynowicz, 2007</xref>).</p></tp:treatment-sec><tp:treatment-sec><!--Section generated to contain objects referenced in tp:taxon-treatment.--><fig id="F2" position="float" orientation="portrait"><label>Figures 3–13.</label><caption><p> Central European species of <italic><tp:taxon-name>Triplax</tp:taxon-name></italic>, dorsal habitus: <italic><tp:taxon-name>Triplax aenea</tp:taxon-name></italic> <bold>3</bold> <italic><tp:taxon-name>Triplax carpathica</tp:taxon-name></italic> <bold>4</bold> <italic><tp:taxon-name>Triplax collaris</tp:taxon-name></italic> <bold>5</bold> <italic><tp:taxon-name>Triplax elongata</tp:taxon-name></italic> <bold>6</bold> <italic><tp:taxon-name>Triplax lacordairei</tp:taxon-name></italic> <bold>7</bold> <italic><tp:taxon-name>Triplax lepida</tp:taxon-name></italic> <bold>8</bold> <italic><tp:taxon-name>Triplax melanocephala</tp:taxon-name></italic> <bold>9</bold> <italic><tp:taxon-name>Triplax pygmaea</tp:taxon-name></italic> <bold>10</bold> <italic><tp:taxon-name>Triplax rufipes</tp:taxon-name></italic> <bold>11</bold> <italic><tp:taxon-name>Triplax russica</tp:taxon-name></italic> <bold>12</bold> and <italic><tp:taxon-name>Triplax scutellaris</tp:taxon-name></italic> <bold>13</bold> Scale bar = 1.0 mm.</p></caption><graphic xmlns:xlink="http://www.w3.org/1999/xlink" xlink:href="ZooKeys-134-001-g002.jpg" position="float" orientation="portrait" xlink:type="simple"/></fig><fig id="F3" position="float" orientation="portrait"><label>Figures 14–24.</label><caption><p> Central European species of <italic><tp:taxon-name>Triplax</tp:taxon-name></italic>, ventral habitus: <italic><tp:taxon-name>Triplax aenea</tp:taxon-name></italic> <bold>14</bold> <italic><tp:taxon-name>Triplax carpathica</tp:taxon-name></italic> <bold>15</bold> <italic><tp:taxon-name>Triplax collaris</tp:taxon-name></italic> <bold>16</bold> <italic><tp:taxon-name>Triplax elongata</tp:taxon-name></italic> <bold>17</bold> <italic><tp:taxon-name>Triplax lacordairei</tp:taxon-name></italic> <bold>18</bold> <italic><tp:taxon-name>Triplax lepida</tp:taxon-name></italic> <bold>19</bold> <italic><tp:taxon-name>Triplax melanocephala</tp:taxon-name></italic> <bold>20</bold> <italic><tp:taxon-name>Triplax pygmaea</tp:taxon-name></italic> <bold>21</bold> <italic><tp:taxon-name>Triplax rufipes</tp:taxon-name></italic> <bold>22</bold> <italic><tp:taxon-name>Triplax russica</tp:taxon-name></italic> <bold>23</bold> and <italic><tp:taxon-name>Triplax scutellaris</tp:taxon-name></italic> <bold>24</bold> Scale bar = 1.0 mm.</p></caption><graphic xmlns:xlink="http://www.w3.org/1999/xlink" xlink:href="ZooKeys-134-001-g003.jpg" position="float" orientation="portrait" xlink:type="simple"/></fig></tp:treatment-sec><ref-list><ref id="B9"><mixed-citation xmlns:xlink="http://www.w3.org/1999/xlink" xlink:type="simple"><person-group><name name-style="western"><surname>Jałoszyński</surname><given-names>P</given-names></name><name name-style="western"><surname>Węgrzynowicz</surname><given-names>P</given-names></name></person-group> (<year>2007</year>)<article-title> A new record of <italic>Triplax collaris</italic> (Schaller) in Poland (Coleoptera, Erotylidae).</article-title><source>Entomological News (Poznań) </source><volume>26</volume> (<issue>1</issue>): <fpage>61</fpage>-<lpage>62</lpage>. [In Polish] http:// pte.au.poznan.pl/we/2007/10_kr_don.pdf [accessed 7.VI.2011]</mixed-citation></ref></ref-list></tp:taxon-treatment>
