# Supplementary material for: Erotylidae (Insecta, Coleoptera) of Poland – problematic taxa, updated keys and new records
Source: Zookeys. 2011 Oct 6;(134):1–13. doi: 10.3897/zookeys.134.1673 (PMC3229208; doi:10.3897/zookeys.134.1673)
Supplement: XML Treatment for Triplax russica [file zookeys.134.1673-treatment6.xml]

<!DOCTYPE tp:taxon-treatment
  PUBLIC "-//TaxonX//DTD Taxonomic Treatment Publishing DTD v0 20100105//EN" "tax-treatment-NSO.dtd">
<tp:taxon-treatment xmlns:tp="http://www.plazi.org/taxpub"><tp:treatment-meta><mixed-citation publication-type="journal"><person-group><name><surname>Ruta</surname><given-names>Rafał</given-names></name><name><surname>Jałoszyński</surname><given-names>Paweł</given-names></name><name><surname>Sienkiewicz</surname><given-names>Paweł</given-names></name><name><surname>Konwerski</surname><given-names>Szymon</given-names></name></person-group><article-title>Erotylidae (Insecta, Coleoptera) of Poland – problematic taxa, updated keys and new records</article-title><source>Zookeys</source><day>6</day><month>10</month><year>2011</year><volume>2011</volume><issue>134</issue><fpage>1</fpage><lpage>13</lpage><pub-id pub-id-type="doi">10.3897/zookeys.134.1673</pub-id></mixed-citation></tp:treatment-meta><tp:nomenclature><tp:taxon-name>
                        <tp:taxon-name-part taxon-name-part-type="genus">Triplax</tp:taxon-name-part>
                        <tp:taxon-name-part taxon-name-part-type="species">russica</tp:taxon-name-part>
                    <object-id xmlns:xlink="http://www.w3.org/1999/xlink" xlink:type="simple">http://species-id.net/wiki/Triplax_russica</object-id>
                    </tp:taxon-name><tp:taxon-authority>(Linnaeus, 1758)</tp:taxon-authority><xref ref-type="fig" rid="F2">Figs 12</xref><xref ref-type="fig" rid="F3">23</xref></tp:nomenclature><tp:treatment-sec sec-type="Material examined"><title>Material examined.</title><p> <bold>Pomeranian Lakeland:</bold> Bielinek nad Odrą (VU46), 29 IV 2010, 2 exx. on <tp:taxon-name>Polyporaceae</tp:taxon-name> fungi growing on a beach tree, leg. PJ &amp; PS [PJ]; Bukowskie Bagno nat. res. (WU98) ad Niekursko, 30 V 2006, 1 ex., leg. RR [RR]. <bold>Wielkopolska-Kujawy Lowland:</bold> Biedrusko vic. (XU22), military range, 24 VI 2006, 1 ex., 20 VIII 2007, 1 ex., both in hornbeam-oak forest , leg. SK [SK]; Rogalin (XT38) ad Poznan, 17 V 2011, leg. PS [PJ]; Piła-Kalina (XU28), 9 V 1998, 1 ex., leg. RR [RR]; Skoroszów (XT50), 6 VIII 1991, 1 ex., leg. LB [LBJK]; Stawy Przemkowskie nat. res. (WT51), 20 V 2007, 1 ex., leg. LB [LBJK]; Poznań, Maltańskie lake (XU30), 14 VI 2004, 1 ex. on a sticky trap on a pine tree, leg. SK [PJ]; Puszczykowo vic. ad Poznań (XT29), 21 V 2010, 1 ex. on a fungus growing on a beech tree; 8 VI 2010, 2 exx. on a fungus growing on a beech tree, leg. PJ [PJ]; Buczyna Szprotawska (WT40), 19 V 2007, 2 exx., leg. RR [RR]. <bold>Podlasie*:</bold> Sobibór (FC80) ad Włodawa, ex <italic><tp:taxon-name>Leccinum scabrum</tp:taxon-name></italic>, 4–6 VIII 2000, 1 ex., leg. MW [MNHW]. <bold>Lower Silesia:</bold> Lwówek Śląski (WS46), in an oak alley, VII 2007, 1 ex., leg. RR [RR]. <bold>Świętokrzyskie Mts.:</bold> Św. Krzyż (EB03), 6 VII 1978, 6 exx., leg. KK [MNHW], 21 V 1992, 3 exx., leg. LB [LBJK]. <bold>Roztocze:</bold> Bukowa Góra nat. res. (FB30), 9 VI 1988, 2 exx., 17 VI 1989, 1 ex., leg. LB [LBJK], 22–23 VI 1990, 2 exx., leg. JK [LBJK]. <bold>Bieszczady Mts.:</bold> Wetlina PGR (FV04), 22 VII 1994,2 exx., leg. LB [LBJK]; Wetlina-Jawornik (FV04), 22 VII 1968, 1 ex., leg. K. Smulikowski [MIZ]; Wetlina, Muchanin Wierch (FV04), 20 VIII 1970, 6 exx. [MIZ].</p><p>The most common species of <italic><tp:taxon-name>Triplax</tp:taxon-name></italic> in Poland.</p></tp:treatment-sec><tp:treatment-sec><!--Section generated to contain objects referenced in tp:taxon-treatment.--><fig id="F2" position="float" orientation="portrait"><label>Figures 3–13.</label><caption><p> Central European species of <italic><tp:taxon-name>Triplax</tp:taxon-name></italic>, dorsal habitus: <italic><tp:taxon-name>Triplax aenea</tp:taxon-name></italic> <bold>3</bold> <italic><tp:taxon-name>Triplax carpathica</tp:taxon-name></italic> <bold>4</bold> <italic><tp:taxon-name>Triplax collaris</tp:taxon-name></italic> <bold>5</bold> <italic><tp:taxon-name>Triplax elongata</tp:taxon-name></italic> <bold>6</bold> <italic><tp:taxon-name>Triplax lacordairei</tp:taxon-name></italic> <bold>7</bold> <italic><tp:taxon-name>Triplax lepida</tp:taxon-name></italic> <bold>8</bold> <italic><tp:taxon-name>Triplax melanocephala</tp:taxon-name></italic> <bold>9</bold> <italic><tp:taxon-name>Triplax pygmaea</tp:taxon-name></italic> <bold>10</bold> <italic><tp:taxon-name>Triplax rufipes</tp:taxon-name></italic> <bold>11</bold> <italic><tp:taxon-name>Triplax russica</tp:taxon-name></italic> <bold>12</bold> and <italic><tp:taxon-name>Triplax scutellaris</tp:taxon-name></italic> <bold>13</bold> Scale bar = 1.0 mm.</p></caption><graphic xmlns:xlink="http://www.w3.org/1999/xlink" xlink:href="ZooKeys-134-001-g002.jpg" position="float" orientation="portrait" xlink:type="simple"/></fig><fig id="F3" position="float" orientation="portrait"><label>Figures 14–24.</label><caption><p> Central European species of <italic><tp:taxon-name>Triplax</tp:taxon-name></italic>, ventral habitus: <italic><tp:taxon-name>Triplax aenea</tp:taxon-name></italic> <bold>14</bold> <italic><tp:taxon-name>Triplax carpathica</tp:taxon-name></italic> <bold>15</bold> <italic><tp:taxon-name>Triplax collaris</tp:taxon-name></italic> <bold>16</bold> <italic><tp:taxon-name>Triplax elongata</tp:taxon-name></italic> <bold>17</bold> <italic><tp:taxon-name>Triplax lacordairei</tp:taxon-name></italic> <bold>18</bold> <italic><tp:taxon-name>Triplax lepida</tp:taxon-name></italic> <bold>19</bold> <italic><tp:taxon-name>Triplax melanocephala</tp:taxon-name></italic> <bold>20</bold> <italic><tp:taxon-name>Triplax pygmaea</tp:taxon-name></italic> <bold>21</bold> <italic><tp:taxon-name>Triplax rufipes</tp:taxon-name></italic> <bold>22</bold> <italic><tp:taxon-name>Triplax russica</tp:taxon-name></italic> <bold>23</bold> and <italic><tp:taxon-name>Triplax scutellaris</tp:taxon-name></italic> <bold>24</bold> Scale bar = 1.0 mm.</p></caption><graphic xmlns:xlink="http://www.w3.org/1999/xlink" xlink:href="ZooKeys-134-001-g003.jpg" position="float" orientation="portrait" xlink:type="simple"/></fig></tp:treatment-sec></tp:taxon-treatment>
