# Supplementary material for: Erotylidae (Insecta, Coleoptera) of Poland – problematic taxa, updated keys and new records
Source: Zookeys. 2011 Oct 6;(134):1–13. doi: 10.3897/zookeys.134.1673 (PMC3229208; doi:10.3897/zookeys.134.1673)
Supplement: XML Treatment for Combocerus glaber [file zookeys.134.1673-treatment8.xml]

<!DOCTYPE tp:taxon-treatment
  PUBLIC "-//TaxonX//DTD Taxonomic Treatment Publishing DTD v0 20100105//EN" "tax-treatment-NSO.dtd">
<tp:taxon-treatment xmlns:tp="http://www.plazi.org/taxpub"><tp:treatment-meta><mixed-citation publication-type="journal"><person-group><name><surname>Ruta</surname><given-names>Rafał</given-names></name><name><surname>Jałoszyński</surname><given-names>Paweł</given-names></name><name><surname>Sienkiewicz</surname><given-names>Paweł</given-names></name><name><surname>Konwerski</surname><given-names>Szymon</given-names></name></person-group><article-title>Erotylidae (Insecta, Coleoptera) of Poland – problematic taxa, updated keys and new records</article-title><source>Zookeys</source><day>6</day><month>10</month><year>2011</year><volume>2011</volume><issue>134</issue><fpage>1</fpage><lpage>13</lpage><pub-id pub-id-type="doi">10.3897/zookeys.134.1673</pub-id></mixed-citation></tp:treatment-meta><tp:nomenclature><tp:taxon-name>
                        <tp:taxon-name-part taxon-name-part-type="genus">Combocerus</tp:taxon-name-part>
                        <tp:taxon-name-part taxon-name-part-type="species">glaber</tp:taxon-name-part>
                    <object-id xmlns:xlink="http://www.w3.org/1999/xlink" xlink:type="simple">http://species-id.net/wiki/Combocerus_glaber</object-id>
                    </tp:taxon-name><tp:taxon-authority>(Schaller, 1783)</tp:taxon-authority></tp:nomenclature><tp:treatment-sec sec-type="Material examined"><title>Material examined.</title><p> <bold>Wielkopolska-Kujawy Lowland*:</bold> Laski (VU71), xerothermic grassland <italic><tp:taxon-name>Potentillo</tp:taxon-name></italic>-<italic><tp:taxon-name>Stipetum</tp:taxon-name></italic> with <italic><tp:taxon-name>Stipa joannis</tp:taxon-name></italic> Čelak. in a deep ravine surrounded by <!--PageBreak--><!--PageBreak-->fields, 4 VI 2009, 1 ex., leg. PS [SK], 28 V 2010, 1 ex., leg. PS [PJ]; Laski (VU71), xerothermic grassland <italic><tp:taxon-name>Adonido</tp:taxon-name></italic>-<italic><tp:taxon-name>Brachypodietum</tp:taxon-name></italic> in a deep ravine surrounded by fields, 28 V 2010, 1 ex., leg. PS [PJ].</p><p>This species is rare in Poland, although it has been recorded from scattered localities (<xref ref-type="bibr" rid="B3">Burakowski et al. 1986</xref>), and was recently recorded in Poland in the Białowieża Primeval Forest (<xref ref-type="bibr" rid="B4">Byk et al. 2006</xref>).</p></tp:treatment-sec><ref-list><ref id="B3"><mixed-citation xmlns:xlink="http://www.w3.org/1999/xlink" xlink:type="simple"><person-group><name name-style="western"><surname>Burakowski</surname><given-names>B</given-names></name><name name-style="western"><surname>Mroczkowski</surname><given-names>M</given-names></name><name name-style="western"><surname>Stefańska</surname><given-names>J</given-names></name></person-group> (<year>1986</year>)<article-title> Chrząszcze Coleoptera, Cucujoidea, cz. 2.</article-title><source>Catalogus faunae Poloniae XXIII, </source><volume>13</volume>: <fpage>1</fpage>-<lpage>278</lpage>. [In Polish]</mixed-citation></ref><ref id="B4"><mixed-citation xmlns:xlink="http://www.w3.org/1999/xlink" xlink:type="simple"><person-group><name name-style="western"><surname>Byk</surname><given-names>A</given-names></name><name name-style="western"><surname>Mokrzycki</surname><given-names>T</given-names></name><name name-style="western"><surname>Perliński</surname><given-names>S</given-names></name><name name-style="western"><surname>Rutkiewicz</surname><given-names>A</given-names></name></person-group> (<year>2006</year>)<article-title> Saproxylic beetles – in the monitoring of anthropogenic transformations of Białowieża Primeval Forest.</article-title> In: <person-group><name name-style="western"><surname>Szujecki</surname><given-names>A</given-names></name></person-group> (<role>Ed</role>). <issue-title>Zooindication-based monitoring of anthropogenic transformations in Białowieża Primeval Forest.</issue-title><source>Warsaw Agricultural University Press, Warsaw</source>: <fpage>325</fpage>-<lpage>397</lpage>.</mixed-citation></ref></ref-list></tp:taxon-treatment>
