# Supplementary material for: Erotylidae (Insecta, Coleoptera) of Poland – problematic taxa, updated keys and new records
Source: Zookeys. 2011 Oct 6;(134):1–13. doi: 10.3897/zookeys.134.1673 (PMC3229208; doi:10.3897/zookeys.134.1673)
Supplement: XML Treatment for Tritoma subbasalis [file zookeys.134.1673-treatment9.xml]

<!DOCTYPE tp:taxon-treatment
  PUBLIC "-//TaxonX//DTD Taxonomic Treatment Publishing DTD v0 20100105//EN" "tax-treatment-NSO.dtd">
<tp:taxon-treatment xmlns:tp="http://www.plazi.org/taxpub"><tp:treatment-meta><mixed-citation publication-type="journal"><person-group><name><surname>Ruta</surname><given-names>Rafał</given-names></name><name><surname>Jałoszyński</surname><given-names>Paweł</given-names></name><name><surname>Sienkiewicz</surname><given-names>Paweł</given-names></name><name><surname>Konwerski</surname><given-names>Szymon</given-names></name></person-group><article-title>Erotylidae (Insecta, Coleoptera) of Poland – problematic taxa, updated keys and new records</article-title><source>Zookeys</source><day>6</day><month>10</month><year>2011</year><volume>2011</volume><issue>134</issue><fpage>1</fpage><lpage>13</lpage><pub-id pub-id-type="doi">10.3897/zookeys.134.1673</pub-id></mixed-citation></tp:treatment-meta><tp:nomenclature><tp:taxon-name>
                        <tp:taxon-name-part taxon-name-part-type="genus">Tritoma</tp:taxon-name-part>
                        <tp:taxon-name-part taxon-name-part-type="species">subbasalis</tp:taxon-name-part>
                    <object-id xmlns:xlink="http://www.w3.org/1999/xlink" xlink:type="simple">http://species-id.net/wiki/Tritoma_subbasalis</object-id>
                    </tp:taxon-name><tp:taxon-authority>Reitter, 1896</tp:taxon-authority></tp:nomenclature><tp:treatment-sec sec-type="Material examined"><title>Material examined.</title><p> <bold>Podlasie*:</bold> Szostaki (EE90) ad Burzyn, 17 VI 2010, 3 exx., leg. RR [RR, SK]. <bold>Lublin Upland*:</bold> Poleski N.P., Łukie Lake vic. (FB49), 22 V 2004, 2 exx., leg. RR [RR].</p><p>This rare species is restricted to the eastern part of Poland<!--PageBreak-->.</p></tp:treatment-sec></tp:taxon-treatment>
