# Supplementary material for: Erotylidae (Insecta, Coleoptera) of Poland – problematic taxa, updated keys and new records
Source: Zookeys. 2011 Oct 6;(134):1–13. doi: 10.3897/zookeys.134.1673 (PMC3229208; doi:10.3897/zookeys.134.1673)
Supplement: XML Treatment for Dacne rufifrons [file zookeys.134.1673-treatment10.xml]

<!DOCTYPE tp:taxon-treatment
  PUBLIC "-//TaxonX//DTD Taxonomic Treatment Publishing DTD v0 20100105//EN" "tax-treatment-NSO.dtd">
<tp:taxon-treatment xmlns:tp="http://www.plazi.org/taxpub"><tp:treatment-meta><mixed-citation publication-type="journal"><person-group><name><surname>Ruta</surname><given-names>Rafał</given-names></name><name><surname>Jałoszyński</surname><given-names>Paweł</given-names></name><name><surname>Sienkiewicz</surname><given-names>Paweł</given-names></name><name><surname>Konwerski</surname><given-names>Szymon</given-names></name></person-group><article-title>Erotylidae (Insecta, Coleoptera) of Poland – problematic taxa, updated keys and new records</article-title><source>Zookeys</source><day>6</day><month>10</month><year>2011</year><volume>2011</volume><issue>134</issue><fpage>1</fpage><lpage>13</lpage><pub-id pub-id-type="doi">10.3897/zookeys.134.1673</pub-id></mixed-citation></tp:treatment-meta><tp:nomenclature><tp:taxon-name>
                        <tp:taxon-name-part taxon-name-part-type="genus">Dacne</tp:taxon-name-part>
                        <tp:taxon-name-part taxon-name-part-type="species">rufifrons</tp:taxon-name-part>
                    <object-id xmlns:xlink="http://www.w3.org/1999/xlink" xlink:type="simple">http://species-id.net/wiki/Dacne_rufifrons</object-id>
                    </tp:taxon-name><tp:taxon-authority>(Fabricius, 1775)</tp:taxon-authority></tp:nomenclature><tp:treatment-sec sec-type="Material examined"><title>Material examined.</title><p> <bold>Bieszczady Mts.:</bold> Wetlina State Agricultural Farm (FV04), 27 VII 1994, 2 exx., leg. JK [LBJK].</p><p>A rare species, known from scattered localities in various regions of Poland.</p><sec sec-type="Updated key to Triplaxspecies of Central Europe"><title>Updated key to <tp:taxon-name>Triplax</tp:taxon-name>species of Central Europe</title><p><italic><tp:taxon-name>Triplax carpathica</tp:taxon-name></italic> was not included in any of the previously published identification keys to Central European <tp:taxon-name>Erotylidae</tp:taxon-name> (<xref ref-type="bibr" rid="B16">Vogt 1967</xref>, <xref ref-type="bibr" rid="B12">Mazur 1983</xref>). Therefore, an updated key is presented below, comprising all Central European <italic><tp:taxon-name>Triplax</tp:taxon-name></italic> species (<xref ref-type="fig" rid="F2">Figs 3</xref>–<xref ref-type="fig" rid="F3">24</xref>). Species known from adjacent areas and which may occur in Poland are denoted with an asterisk.</p><table-wrap content-type="key" position="float" orientation="portrait"><table><tbody><tr><td rowspan="1" colspan="1">1</td><td rowspan="1" colspan="1">Basal margin of elytra crenulate (<xref ref-type="fig" rid="F4">Fig. 25</xref>), often forming a distinct ridge</td><td rowspan="1" colspan="1">2</td></tr><tr><td rowspan="1" colspan="1">–</td><td rowspan="1" colspan="1">Basal margin of elytra smooth, without crenulation (<xref ref-type="fig" rid="F4">Fig. 26</xref>)</td><td rowspan="1" colspan="1">9</td></tr><tr><td rowspan="1" colspan="1">2</td><td rowspan="1" colspan="1">Head black</td><td rowspan="1" colspan="1">3</td></tr><tr><td rowspan="1" colspan="1">–</td><td rowspan="1" colspan="1">Head yellowish-red</td><td rowspan="1" colspan="1">4</td></tr><tr><td rowspan="1" colspan="1">3</td><td rowspan="1" colspan="1">Body elongate oval, distinctly rounded; BL 3.3–4.0 mm</td><td rowspan="1" colspan="1"><italic><tp:taxon-name>Triplax melanocephala</tp:taxon-name></italic> (Latreille)*</td></tr><tr><td rowspan="1" colspan="1">–</td><td rowspan="1" colspan="1">Body broadly oval, sides distinctly rounded; BL 3.3–4.0 mm</td><td rowspan="1" colspan="1"><italic><tp:taxon-name>Triplax collaris</tp:taxon-name></italic> (Schaller)</td></tr><tr><td rowspan="1" colspan="1">4</td><td rowspan="1" colspan="1">Entire venter yellowish-red</td><td rowspan="1" colspan="1">5</td></tr><tr><td rowspan="1" colspan="1">–</td><td rowspan="1" colspan="1">Meso- and metaventrite black</td><td rowspan="1" colspan="1">6</td></tr><tr><td rowspan="1" colspan="1">5</td><td rowspan="1" colspan="1">Elytra metallic bluish or greenish; BL 3.6–4.4 mm; sides of body rounded</td><td rowspan="1" colspan="1"><italic><tp:taxon-name>Triplax aenea</tp:taxon-name></italic> (Schaller)</td></tr><tr><td rowspan="1" colspan="1">–</td><td rowspan="1" colspan="1">Elytra black, without metallic hue; BL 6.0–6.5 mm; sides of body subparallel</td><td rowspan="1" colspan="1"><italic><tp:taxon-name>Triplax elongata</tp:taxon-name></italic> Lacordaire</td></tr><tr><td rowspan="1" colspan="1">6</td><td rowspan="1" colspan="1">Abdominal sternites yellowish-red; BL 5.1–6.7 mm</td><td rowspan="1" colspan="1"><italic><tp:taxon-name>Triplax russica</tp:taxon-name></italic> (Linnaeus)</td></tr><tr><td rowspan="1" colspan="1">–</td><td rowspan="1" colspan="1">Abdominal sternites entirely or largely black</td><td rowspan="1" colspan="1">7</td></tr><tr><td rowspan="1" colspan="1">7</td><td rowspan="1" colspan="1">Body oval, sides rounded; BL 3.9–4.1 mm</td><td rowspan="1" colspan="1"><italic><tp:taxon-name>Triplax rufipes</tp:taxon-name></italic> (Fabricius)</td></tr><tr><td rowspan="1" colspan="1">–</td><td rowspan="1" colspan="1">Body elongated, sides subparallel</td><td rowspan="1" colspan="1">8</td></tr><tr><td rowspan="1" colspan="1">8</td><td rowspan="1" colspan="1">Antennomere III much longer than II; BL 3.0–4.2 mm</td><td rowspan="1" colspan="1"><italic><tp:taxon-name>Triplax lacordairei</tp:taxon-name></italic> Crotch*</td></tr><tr><td rowspan="1" colspan="1">–</td><td rowspan="1" colspan="1">Antennomere III slightly longer than II; BL 2.0–3.0 mm</td><td rowspan="1" colspan="1"><italic><tp:taxon-name>Triplax pygmaea</tp:taxon-name></italic> Kraatz*</td></tr><tr><td rowspan="1" colspan="1">9</td><td rowspan="1" colspan="1">Meso-, metaventrite and abdominal sternites black; body stout (BL/BW 1.7–1.8); BL 3.3–5.0 mm</td><td rowspan="1" colspan="1"><italic><tp:taxon-name>Triplax lepida</tp:taxon-name></italic> (Faldermann)</td></tr><tr><td rowspan="1" colspan="1">–</td><td rowspan="1" colspan="1">Entire venter yellowish-red, body larger and more oblong (BL/BW 1.9–2.0)</td><td rowspan="1" colspan="1">10</td></tr><tr><td rowspan="1" colspan="1">10</td><td rowspan="1" colspan="1">Scutellum yellowish-red, elytral punctures shallow; BL 4.2–4.9 (n=16, mean 4.6)</td><td rowspan="1" colspan="1"><italic><tp:taxon-name>Triplax scutellaris</tp:taxon-name></italic> Charpentier</td></tr><tr><td rowspan="1" colspan="1"><!--PageBreak-->–</td><td rowspan="1" colspan="1">Scutellum always black, eelytral punctures deep; BL 3.9–4.5 (n=9, mean 4.1)</td><td rowspan="1" colspan="1"><italic><tp:taxon-name>Triplax carpathica</tp:taxon-name></italic> Reitter</td></tr></tbody></table></table-wrap><fig id="F4" position="float" orientation="portrait"><label>Figures 25–26.</label><caption><p> <italic><tp:taxon-name>Triplax</tp:taxon-name></italic>, basal part of elytra (SEM micrographs); <italic><tp:taxon-name>Triplax russica</tp:taxon-name></italic> <bold>25</bold> and <italic><tp:taxon-name>Triplax scutellaris</tp:taxon-name></italic> <bold>26</bold>.</p></caption><graphic xmlns:xlink="http://www.w3.org/1999/xlink" xlink:href="ZooKeys-134-001-g004.jpg" position="float" orientation="portrait" xlink:type="simple"/></fig></sec></tp:treatment-sec><tp:treatment-sec><!--Section generated to contain objects referenced in tp:taxon-treatment.--><fig id="F2" position="float" orientation="portrait"><label>Figures 3–13.</label><caption><p> Central European species of <italic><tp:taxon-name>Triplax</tp:taxon-name></italic>, dorsal habitus: <italic><tp:taxon-name>Triplax aenea</tp:taxon-name></italic> <bold>3</bold> <italic><tp:taxon-name>Triplax carpathica</tp:taxon-name></italic> <bold>4</bold> <italic><tp:taxon-name>Triplax collaris</tp:taxon-name></italic> <bold>5</bold> <italic><tp:taxon-name>Triplax elongata</tp:taxon-name></italic> <bold>6</bold> <italic><tp:taxon-name>Triplax lacordairei</tp:taxon-name></italic> <bold>7</bold> <italic><tp:taxon-name>Triplax lepida</tp:taxon-name></italic> <bold>8</bold> <italic><tp:taxon-name>Triplax melanocephala</tp:taxon-name></italic> <bold>9</bold> <italic><tp:taxon-name>Triplax pygmaea</tp:taxon-name></italic> <bold>10</bold> <italic><tp:taxon-name>Triplax rufipes</tp:taxon-name></italic> <bold>11</bold> <italic><tp:taxon-name>Triplax russica</tp:taxon-name></italic> <bold>12</bold> and <italic><tp:taxon-name>Triplax scutellaris</tp:taxon-name></italic> <bold>13</bold> Scale bar = 1.0 mm.</p></caption><graphic xmlns:xlink="http://www.w3.org/1999/xlink" xlink:href="ZooKeys-134-001-g002.jpg" position="float" orientation="portrait" xlink:type="simple"/></fig><fig id="F3" position="float" orientation="portrait"><label>Figures 14–24.</label><caption><p> Central European species of <italic><tp:taxon-name>Triplax</tp:taxon-name></italic>, ventral habitus: <italic><tp:taxon-name>Triplax aenea</tp:taxon-name></italic> <bold>14</bold> <italic><tp:taxon-name>Triplax carpathica</tp:taxon-name></italic> <bold>15</bold> <italic><tp:taxon-name>Triplax collaris</tp:taxon-name></italic> <bold>16</bold> <italic><tp:taxon-name>Triplax elongata</tp:taxon-name></italic> <bold>17</bold> <italic><tp:taxon-name>Triplax lacordairei</tp:taxon-name></italic> <bold>18</bold> <italic><tp:taxon-name>Triplax lepida</tp:taxon-name></italic> <bold>19</bold> <italic><tp:taxon-name>Triplax melanocephala</tp:taxon-name></italic> <bold>20</bold> <italic><tp:taxon-name>Triplax pygmaea</tp:taxon-name></italic> <bold>21</bold> <italic><tp:taxon-name>Triplax rufipes</tp:taxon-name></italic> <bold>22</bold> <italic><tp:taxon-name>Triplax russica</tp:taxon-name></italic> <bold>23</bold> and <italic><tp:taxon-name>Triplax scutellaris</tp:taxon-name></italic> <bold>24</bold> Scale bar = 1.0 mm.</p></caption><graphic xmlns:xlink="http://www.w3.org/1999/xlink" xlink:href="ZooKeys-134-001-g003.jpg" position="float" orientation="portrait" xlink:type="simple"/></fig></tp:treatment-sec><ref-list><ref id="B16"><mixed-citation xmlns:xlink="http://www.w3.org/1999/xlink" xlink:type="simple"><person-group><name name-style="western"><surname>Vogt</surname><given-names>H</given-names></name></person-group> (<year>1967</year>)<article-title> Erotylidae.</article-title> In: <person-group><name name-style="western"><surname>Fraude</surname><given-names>H</given-names></name><name name-style="western"><surname>Harde</surname><given-names>KW</given-names></name><name name-style="western"><surname>Lohse</surname><given-names>GA</given-names></name></person-group> (<role>eds.</role>). <issue-title>Die Käfer Mitteleuropas.</issue-title><source>Band 7. Clavicornia. Goecke und Evers, Krefeld</source>: <fpage>104</fpage>-<lpage>109</lpage>.</mixed-citation></ref><ref id="B12"><mixed-citation xmlns:xlink="http://www.w3.org/1999/xlink" xlink:type="simple"><person-group><name name-style="western"><surname>Mazur</surname><given-names>S</given-names></name></person-group> (<year>1983</year>)<source> Zadrzewkowate - Erotylidae, Wygłodkowate - Endomychidae. Keys for the identification of Polish insects XIX, 74–75: 1–32. </source>[In Polish]</mixed-citation></ref></ref-list></tp:taxon-treatment>
